# Supplementary material for: A systematic review on reporting quality of economic evaluations for negotiated glucose-lowering drugs in China national reimbursement drug list
Source: BMC Health Serv Res. 2024 May 1;24:562. doi: 10.1186/s12913-024-11001-3 (PMC11064232; doi:10.1186/s12913-024-11001-3)
Supplement: Supplementary file 3 — Supplementary Material 3. [file 12913_2024_11001_MOESM3_ESM.xlsx]

## Sheet: Sheet1
ID	Title	Author	Published year	Journal	First Author affiliations	Corresponding author affiliations	Population	Interventions	Comparisons	Outcomes-indicator	Type of economic analysis	Source of sponsorship(funding)	Does the author's affiliations include the company to which the product belongs	Conclusion	Time horison	Discounted rate	Study perspective	Model choice
TAO et al.2021	Cost-effectiveness Analysis of Insulin Degludec/Insulin Aspart Versus Insulin Glargine in Insulin-Naive Type 2 Diabetes Mellitus after Health Insurance Negotiation and Access in China	TAO Libo, WANG Fangxu	2020	CHINA JOURNAL OF PHARMACEUTICAL ECONOMICS	Department of Health Policy and Management, School of Public Health, Peking University, Beijing 100191, China; Center for Health Policy and Technology Evaluation, Peking University Health Science Center, Beijing 100191, China;	Beijing Medical and Health Economic Research Association, Beijing 100012, China.	patients with type 2 diabetes mellitus (T2DM) inadequately controlled with oral antidiabetic drugs (OADs) after its health insurance negotiation access in China	insulin degludec/insulin aspart (IDegAsp)	insulin glargine (IGlar)	quality-adjusted life years (QALYs)	CEA+CUA	no	no	Compared with IGlar, treatment with IDegAsp for poorly controlled oral hypoglycemic agents in Chinese patients with type 2 diabetes can improve health output and save costs, which is a more economical treatment plan.	30	0.05	healthcare system	CORE diabetes model
WANG et al.2020	Cost-effectiveness Analysis of Degumendonidine Versus Insulin Glargine in the Treatment of Patients with Type 2 Diabetes Mellitus with Poor Drug Control by Oral Hypoglycemic in China	WANG Fang-Xu, ZHANG Lei, TAO Li-Bo	2020	CHINA JOURNAL OF PHARMACEUTICAL ECONOMICS	Beijing Medical and Health Economic Research Association, Beijing 100012, China;	Department of Health Policy and Management at Peking University School of Public Health, Beijing 100191, China; Center for Health Policy and Technology Evaluation,Peking University Health Science Center, Beijing 100191, China	patients with type 2 diabetes mellitus (T2DM) inadequately controlled with oral antidiabetic drugs (OADs) in China	nsulin degludec/insulin aspart (IDegAsp)	insulin glargine	quality-adjusted life years (QALYs)	CEA+CUA	no	no	Compared with IGlarg, treatment with IDegAsp for type 2 diabetes patients in China with poorly controlled hypoglycemic drugs can improve health output and save costs, which is a more economical treatment plan.	30	0.05	healthcare system	CORE diabetes model
Shi et al.2016	Economic Burden of Type 2 Diabetes Mellitus Patients and Medical Insurance Cost- effectiveness Analysis on the Replacement Treatment in the Insured Urban Population of China	Shi Jinhai, Liu Qingjing, Wu Jiangao	2016	China Health Insurance	Tianjin International Joint Academy of Biomedicine,Tianjin,300 457	Beijing North Medical & Economic Health Research Center, Beijing,100021	target T2DM patients treated by combined therapy ( insulin with metformin, insulin with sulfonylurea, insulin with metformin and sulfonylurea) in China	Exenatide	insulin glargine	Hypoglycemia，weight	CBA	no	no	Economic burden in target T2DM inpatients should be concerned. Medical insurance cost could be reduced by Exenatide replacement for T2DM patients with recurrent hypoglycemia.	/	/	/	/
Jiang et al.2013	Cost minimisation analysis of 2 regimens for the treatment of type 2 diabetes in which oral hypoglycemic drugs are ineffective	Ping Jiang，Bin Zhu,Shiyong Sun,Shuyan Ma	2013	China Pharm	PLA 97th Hospital	PLA 97th Hospital	patients with type 2 diabetes mellitus (T2DM) inadequately controlled with oral antidiabetic drugs (OADs) in China	exenatide BID + OAD	insulin glargine + metformin	FPG,2hPG,HbA1c,Clinical efficacy (total effective rate)	CEA+CMA	no	no	According to pharmacoeconomics, this paper analyzed the cost effectiveness of 2 regimens of exenatide and glargine insulin combined with metformin in the treatment of type 2 diabetes mellitus in patients with type 2 diabetes mellitus who had failed to respond to oral medication, and the results showed that both regimens were effective in controlling blood samples, and the difference in clinical e…	/	/	/	/
Hu et al.2014	Short-term Cost-effectiveness of Liraglutide Versus Rosiglitazone、Glimepiride、Exenatide and Insulin Glargine in Chinese Patients with type 2 Diabetes	Hu Chunyang Han Sheng Liu Fang Guan Xiaodong Shi Luwen	2014	CHINA JOURNAL OF PHARMACEUTICAL ECONOMICS	Peking University School of Pharmacy	Peking University School of Pharmacy	patients with type 2 diabetes (T2DM)	liraglutide 1.2mg once daily	other commonly used anti-diabetic drugs	At the end of the 26th week, HbA1 was less than 7%, no weight gain and no hypoglycemic events were used as the effective composite end point compliance rate for integrated diabetes management	CEA	no	no	The analysis demonstrates that liraglutide was a cost-effective approach Cascompared with rosiglitazone,glimepiride,exenatide and insulin glargine.	/	/	society	/
Gu et al.2017	Cost-effectiveness of exenatide twice daily vs insulin glargine as add-on therapy to oral antidiabetic agents in patients with type 2 diabetes in China	Shuyan Gu PhD1 | Xiaoyong Wang PhD2 | Qing Qiao MD, PhD3 | Weiguo Gao PhD4 | Jian Wang PhD5 | Hengjin Dong MD, PhD1,6	2017	DIABETES OBESITY & METABOLISM	1Centre for Health Policy Studies, School of Public Health, Zhejiang University School of Medicine, Zhejiang, China	Professor Hengjin Dong MD, PhD, Centre for Health Policy Studies, School of Public Health, Zhejiang University School of Medicine,	oral antidiabetic agents (OADs) for Chinese patients with type 2 diabetes (T2DM).	exenatide twice daily + OAD	insulin glargine once daily + OAD.	HbA1c change, %；HDL cholesterol change, mmol/L；Total cholesterol change, mmol/L；Weight changeb, kg；Probability of symptomatic hypoglycaemia；Probability of severe hypoglycaemia；GI adverse events	CEA+CUA	AstraZeneca	yes	In Chinese patients with T2DM inadequately controlled by OADs, exenatide twice daily is a cost-effective add-on therapy alternative to insulin glargine once daily, and may address the problem of an excess of medical needs resulting from weight gain and hypoglycae- mia in T2DM treatment.	40	0.03	healthcare payers	Cardiff Diabetes Model
Zhang et al.2016	Long-Term Effectiveness and Cost- Effectiveness of Metformin Combined with Liraglutide or Exenatide for Type 2 Diabetes Mellitus Based on the CORE Diabetes Model Study	Xuesong Zhang1, Sisi Liu2, Yukun Li3, Yan Wang3, Meimei Tian3, Guoqiang Liu2*	2016	PLOS ONE	1 CT Department, the Third Hospital of Hebei Medical University, Shijiazhuang, China,	Department of Pharmacy, the Third Hospital of Hebei Medical University, Shijiazhuang, China,	Chinese patient with T2DM.	metformin combined with liraglutide or exenatide	insulin glargine + meteformin	30-year expected life expectancy, quality-adjusted life years (QALY), direct costs, HbA1c levels, body mass index (BMI), and the incidence of cardiovascular, renal, and ocular complications of T2DM.	CEA	Key Research Project of Hebei Province Health and Family Planning Commission (No. ZL20140178).	no	Liraglutide 1.2 mg/day was superior to exenatide 10 μg bid with respect to cost-effective- ness in Chinese patients with T2DM.	30	0.03	society	CORE diabetes model
Deng et al.2015	Cost-effectiveness analysis of exenatide twice daily (BID) vs insulin glargine once daily (QD) as add-on therapy in Chinese patients with Type 2 diabetes mellitus inadequately controlled by oral therapies	Jing Deng, Shuyan Gu, Hui Shao, Hengjin Dong, Dajin Zou & Lizheng Shi	2015	Journal of Medical Economics	Department of Health Policy and Management, Johns Hopkins Bloomberg School of Public Health, Baltimore, MD, USA	Department of Global Health Systems and Development, Tulane University School of Public Health and Tropical Medicine, 1440 Canal Street, Suite 1900, New Orleans, LA 70112, USA.	Chinese type 2 diabetes patients	exenatide BID + OAD	insulin glargine QD + OAD	Health utility decrements ；QALYs	CEA+CUA	no	no	Compared with insulin glargine QD, exenatide BID as add-on therapy to OAD is a cost-effective treatment in Chinese patients inadequately controlled by OAD treatments.	40	0.03	society	The Cardiff T2DM model
Meng et al.2016	Cost minimazition analysis of liraglutide and insulin glargine in the treatment of type 2 diabetes mellitus	Meng Guangyi, Wang Dongxiao, Pang Jialian, Peng Pingzhi, Mo Jinquan, Yan Haolin, Liang Hui, Zhang Ping	2016	China Pharmacy	Department of Pharmacy, Guangxi Yulin First People's Hospital	Department of Pharmacy, Guangxi Yulin First People's Hospital	Chinese type 2 diabetes patients	meteformin+liraglutide	meteformin+insulin glargine	FBG；2hPG；HbAic；BMI	CMA	Yulin Scientific Research and Technological Development Project (NO.YUKE KOKUZI 20147012)	no	Liraglutide and glargine insulin have essentially equivalent clinical efficacy, but glargine insulin offers a better cost advantage in controlling blood glucose levels, while liraglutide is a better treatment option for controlling body mass.	/	/	/	/
Xiao et al.2018	Long term clinical and economic outcomes asociated with liraglutide versus sitagliptin in the treatment of type 2 diabetes	XIAO Qiang，LIU Hong-yan	2018	Chin Hosp Pharm J	Department of Endocrinology，Shengli Oilfield Diabetes Hospital，Shandong Dongying 257000，China	Department of Endocrinology，Shengli Oilfield Diabetes Hospital，Shandong Dongying 257000，China	Chinese type 2 diabetes patients	liraglutide	sitagliptin	life expectancy,health adjusted life years	CBA+CEA+CUA	no	no	Liraglutide added to metformin monotherapy is a cost-efective option for the treat- ment of type 2diabetes in China.	30	0.05	healthcare system	CORE diabetes model
Ma et al. 2019	Pharmacoeconomic Evaluation of Adverse Events of Insulin Glargine and Liraglutide Using Markov Model	Ma Li，Li Qing ，Leng Guang	2019	Chin J Pharmacoepidemiol	Shanxi Medical University，Taiyuan 030001，China	The First Hospital，Shanxi Medical University	Chinese type 2 diabetes patients	liraglutide	insulin glargine	utility values,QALYs,ICER	CEA+CUA	no	no	Compared with insulin glargine，both liraglutide interventions have a cost-effective advantage，and liraglutide 1. 2 mg is more economical.	20	0.05	society	Markov Model
Gu et al.2020	Choice across 10 pharmacologic combination strategies for type 2 diabetes: a cost-effectiveness analysis	Shuyan Gu1,2, Lizheng Shi3, Hui Shao4, Xiaoyong Wang5, Xiaoqian Hu2,6, Yuxuan Gu2 and Hengjin Dong2*	2020	BMC Medicine	1.Center for Health Policy and Management Studies, School of Government, Nanjing University, Nanjing, Jiangsu, China. 2.Center for Health Policy Studies, School of Public Health, School of Medicine, Zhejiang University, Hangzhou, Zhejiang, China	Center for Health Policy Studies, School of Public Health, School of Medicine, Zhejiang University, Hangzhou, Zhejiang, China	type 2 diabetes (T2DM).	treatment strtegies	treatment strtegies	quality-adjusted life-years (QALYs), incremental cost-effectiveness ratios (ICERs), and net monetary benefits (NMBs).	CEA+CUA	no	no	This study provides evidence-based references for diabetes management. Our findings can be used to design the essential drug formulary, infer clinical practice, and help the decision-maker design reimbursement policy.	40	0.03	healthcare system	Cardiff diabetes model
Gao et al.2012	Cost-utility analysis of liraglutide versus glimepiride as add-on to metformin in type 2 diabetes patients in China	Lan Gao, Fei-Li Zhao, Shu-Chuen Li	2012	International Journal of Technology Assessment in Health Care	School of Biomedical Sciences & Pharmacy, University of Newcastle	School of Biomedical Sciences & Pharmacy, University of Newcastle	tAsian population type 2 diabetes mellitus (T2DM)	liraglutide as add-on therapy to metformin	glimepiride as add-on therapy to metformin	ICER，life expectancy (0.1 year) and quality adjusted life-year	CEA+CUA	no	no	Long-term projections indicated that liraglutide was associated with increased life expectancy, QALYs, and reduced complication incidences comparing with glimepiride. When the UK cost of liraglutide was discounted by 38 percent, liraglutide would be a cost-effective option in China from the healthcare system perspective using the 3X GDP/capita per QALY as the WTP threshold.	30	0.03	healthcare system	Cardiff diabetes model
Men et al.2019	Comparison of lixisenatide in combination with basal insulin vs other insulin regimens for the treatment of patients with type 2 diabetes inadequately controlled by basal insulin: Systematic review, network meta-analysis and cost-effectiveness analysis	Peng Men PhD；Shuli Qu MS；Wenting Luo MS；Chaoyun Li PhD；Suodi Zhai MD	2019	Diabetes Obes Metab	1Department of Pharmacy, Peking University Third Hospital, Beijing, China 2Institute for Drug Evaluation, Peking University Health Science Center, Beijing, China	1Department of Pharmacy, Peking University Third Hospital, Beijing, China 2Institute for Drug Evaluation, Peking University Health Science Center, Beijing, China	patients with type 2 diabetes mellitus (T2DM)	lixisenatide combined with basal insulin (BI)	intensive premix insulin (premix)	HbA1c； body weight；The risk of symptom- atic hypoglycaemi	CEA+CUA	Sanofi China	no	Lixisenatide plus BI shows a similar HbA1c reduction compared with insulin regimens, accompanied by lower risk of hypoglycaemia and greater body weight reduction. It is a cost-effective treatment alternative for patients with T2DM inadequately controlled by BI in China.	lifetime	0.03	healthcare system	CORE Diabetes Model
Men et al.2020	Lixisenatide for Type 2 Diabetes Mellitus Patients Inadequately Controlled on Oral Antidiabetic Drugs: A Mixed-Treatment Comparison Meta-analysis and Cost–Utility Analysis	Peng Men . Shuli Qu . Zhenqiang Song . Yanjun Liu . Chaoyun Li . Suodi Zhai	2020	Diabetes Ther	Department of Pharmacy, Peking University Third Hospital, Beijing 100191, China；Institute for Drug Evaluation, Peking University Health Science Center, Beijing 100191, China	Department of Pharmacy, Peking University Third Hospital, Beijing 100191, China；Institute for Drug Evaluation, Peking University Health Science Center, Beijing 100191, China	Lixisenatide for Type 2 Diabetes Mellitus Patients Inadequately Controlled on Oral Antidiabetic Drugs	Lixisenatide	Basal insulin；Premixed insulin； Placebo	Life expectancy (years) QALY Direct costs (¥) ICUR (QALY, ¥)	CUA	Sanofi China.	yes	For T2DM patients inadequately controlled on OADs, lixisenatide was shown to be comparable to basal insulin and premixed insulin in terms of HbA1c and better than both of the latter in terms of both body weight loss and hypoglycemia. Lixisenatide was also a cost- effective treatment option from the perspective of Chinese health insurance.	lifetime	0.03	healthcare system	CORE diabetes model
Xiong et al.2020	Pharmacoeconomic Evaluation of Dapagliflozin Combined with Metformin in the Treatment of Type 2 Diabetes Mellitus	XIONG Chaogang，ZHU Yurong，LI Ying，FENG Kezhen，FENG Weiyi	2020	ChinaPharmacy	Hospital of Xi’an Jiaotong University，Xi’an 710061，China, Xi’an Chest Hospital，Xi’an 710100，China;	Shanxi Second Provincial People’s Hospital，Xi’an 710005，China	type 2 diabetes mellitus(T2DM)	5mg/10mg Dapagliflozin Added to Metformin	metformin	utility；QALY；ICER	CEA+CUA	Supported by the National Natural Science Foundation of China (No.81972814, No.81372379)	no	For T2DM，5 mg dapagliflozin combined with metformin is more cost-effective.	10	0.03	healthcare system	Markov model
Ye et al.2020	Long-term Economic Evaluation of SGLT-2i Versus DPP-4i Combined with Metformin in the Treatment of Type 2 Diabetes	YE Qiu-Mian, QIAN Dan, TAN Xiang-Ping, MEI Zheng-Rong, WANG Ying, SI Tu-Bing	2020	CHINA JOURNAL OF PHARMACEUTICAL ECONOMICS	Clinical Research Management Office, The Third Affiliated Hospital of Guangzhou Medical University, Guangzhou 510150, China;	Clinical Research Management Office, The Third Affiliated Hospital of Guangzhou Medical University, Guangzhou 510150, China;	type 2 diabetes mellitus(T2DM)	SGLT-2 (Sodium-dependent glucose transporters 2) inhibitors plus metformin	DPP-4 (Dipeptidyl peptidase 4) inhibitors	QALYs；ICUR	CUA	2017 Self-financing Science and Technology Program of Guangdong Provincial Science and Technology Department (2017ZC0256)	no	It is predicted that when the price of dapagliflozin dropped to 56.7% of the present price, i.e. 9.23 yuan/tablet, the dapagliflozin combined with metformin scheme would present higher cost effectiveness compared with the sitagliptin combined with metformin scheme.	30	0.03	society	Markov Model
Cai et al.2019	Cost-effectiveness analysis of dapagliflozin treatment versus metformin treatment in Chinese population with type 2 diabetes	Xiaoling Cai, Lizheng Shi, Wenjia Yang, Shuyan Gu, Yingyao Chen, Lin Nie & Linong Ji	2019	Journal of Medical Economics	Department of Endocrinology & Metabolism, Peking University People’s Hospital, Beijing, PR China;	Department of Endocrinology & Metabolism, Peking University People’s Hospital, Beijing, PR China;	Type 2 diabetes in China	dapagliflozin	metformin	Discounted QALYs； Discounted life years ；ICER	CEA+CUA	AstraZeneca Ltd (China)；China Medical Board Grant #16-251: Collaborative Program in Health Technology Assessment；National Key R&D Program of China (2016YFC1304901).	no	Dapagliflozin treatment was more cost-effective compared with metformin treatment for Chinese type 2 diabetes patients. However, the findings of favorable cost-effectiveness results for dapagliflozin are largely driven by the effects of favorable weight profile on clinical, utility, and costs in the Cardiff model.	lifetime	0.03	healthcare payers	The Cardiff Diabetes Model
Hu et al.2020	Cost‐Utility Analysis of Dapagliflozin Versus Saxagliptin Treatment as Monotherapy or Combination Therapy as Add‐on to Metformin for Treating Type 2 Diabetes Mellitus	Shanshan Hu1 · Xun Deng1,2 · Yanjiao Ma1 · Zhilei Li1 · Yuhang Wang1 · Yong Wang1,2	2020	Applied Health Economics and Health Policy	Medical University, Guangzhou 510282, Guangdong, China	Medical University, Guangzhou 510282, Guangdong, China；Laboratory of Research of New Chinese Medicine, Zhujiang Hospital, Southern Medical University, Guangzhou 510282, China	type 2 diabetes mellitus (T2DM) patients	dapagliflozin (DAPA) and saxagliptin (SAXA) separately or together		LE (years) Total QALY (years) Therapy costs (US$) Cost of complications (US$) Total cost (US$) ICUR(QALY) Absolute NMB (US$) INMB (US$)	CEA+CUA	Wu Jieping Medical Founda- tion of China (Grant numbers 320.6750.2020–04-22).	no	Compared with DAPA + SAXA or SAXA, DAPA appears to be a cost-effective therapy as add-on to MET for Chinese patients whose T2DM is insufficiently controlled by MET.	50	0.05	healthcare service providers	The Cardiff Diabetes Model
Gu et al.2016	Cost-Effectiveness of Dapagliflozin versus Acarbose as a Monotherapy in Type 2 Diabetes in China	Shuyan Gu1, Yiming Mu2, Suodi Zhai3, Yuhang Zeng1, Xuemei Zhen1, Hengjin Dong1*	2016	PLOS ONE	Center for Health Policy Studies, School of Public Health, Zhejiang University School of Medicine, Hangzhou City, Zhejiang, China,	Center for Health Policy Studies, School of Public Health, Zhejiang University School of Medicine, Hangzhou City, Zhejiang, China,	treatment-naïve patients with type 2 diabetes mellitus (T2DM) in China.	Dapagliflozin	Acarbose	Discounted QALYs ；Discounted LYs	CEA+CUA	AstraZeneca.	no	Dapagliflozin is dominant compared with acarbose as monotherapy for Chinese T2DM patients, with a little QALY gain and lower costs. Dapagliflozin offers a well-tolerated and cost-effective alternative medication for treatment-naive patients in China, and may have a direct impact in reducing the disease burden of T2DM.	40	0.05	healthcare payer	Cardiff Diabetes Model
Hou et al.2019	Cost-Effectiveness of Canagliflozin Versus Dapagliflozin Added to Metformin in Patients With Type 2 Diabetes in China	Xingyun Hou1, Xu Wan2 and Bin Wu2*	2019	Frontiers in Pharmacology	1 Department of Pharmacy, Changzheng Hospital, Second Military Medical University, Shanghai, China,	Medical Decision and Economic Group, Department of Pharmacy, Ren Ji Hospital, South Campus, School of Medicine, Shanghai Jiao Tong University, Shanghai, China	Chinese patients with type 2 diabetes mellitus (T2DM)	Canagliflozin Added to Metformin	Dapagliflozin Added to Metformin	MI (%) Stroke (%) CHF (%) ESRD (%) Blindness (%) Clinical neuropathy (%) Minor amputation (%) Major amputation (%) Total QALY Total LY Total overall cost (US $)# ICER (US $/QALY)	CEA+CUA	National Natural Science Foundation of China (No. 71373160), Shanghai Municipal Health Commission (No. 15GWZK0901), and Shanghai “Rising Stars of Medical Talent” Youth Development Program: Youth Medical Talents -Clinical Pharmacist Program	no	These results suggested that canagliflozin was a cost-saving treatment option compared with dapagliflozin from the perspective of Chinese health care services providers for Chinese patients with T2DM who are inadequately controlled on metformin monotherapy.	lifetime	0.05	healthcare service providers	a validated Chinese diabetes policy analysis model
Nian et al.2020	Economic evaluation of dapagliflozin versus metformin in Chinese patients whose diabetes is inadequately controlled with diet and exercise	Hua Nian1, Xu Wan2, Jing Ma3, Fu Jie2 and Bin Wu2*	2020	Cost Effectiveness and Resource Allocation	Department of Pharmacy, Yueyang Hospital of Integrated Traditional Chinese and Western Medicine, Shanghai University of Traditional Chinese Medicine, Shanghai, China.	Medical Decision and Economic Group, Department of Pharmacy, Ren Ji Hospital, South Campus, School of Medicine, Shanghai Jiaotong University, Jiangyue Road 2000, Shanghai, China	Chinese patients with type 2 diabetes mellitus (T2DM) whose diet and exercise have not provided sufficient glycemic control.	dapagliflozin	metformin	Total QALY Total LY Total cost (US $) ICER (US $/QALY)	CEA+CUA	National Natural Science Foundation of China (NO. 71373160), Shanghai Municipal Health Commission (No. 15GWZK0901) and Project Introduction Shanghai University of traditional Chinese Medicine—Gaoyuan Gaofeng Clinical Medicine Grant	no	Dapagliflozin is not likely to be cost-effective compared with metformin for Chinese patients with T2DM inadequately controlled with diet and exercise.	lifetime	0.05	healthcare services provider	a validated Chinese diabetes policy analysis model
Shao et al.2017	Cost-effectiveness analysis of dapagliflozin versus glimepiride as monotherapy in a Chinese population with type 2 diabetes mellitus	Hui Shao, Suodi Zhai, Dajin Zou, Mohammed Umer Mir, Nadine K. Zawadzki, Qian Shi, Shuqian Liu & Lizheng Shi	2016	Current Medical Research and Opinion	Department of Global Health Management and Policy, School of Public Health and Tropical Medicine, Tulane University, New Orleans, LA, USA	Department of Global Health Management and Policy, School of Public Health and Tropical Medicine, Tulane University, New Orleans, LA, USA	patients with type 2 diabetes mellitus (T2DM) in China.	dapagliflozin	glimepiride	Discounted Cost Discounted QALYs Discounted LY ICER	CEA+CUA	no	no	Compared with glimepiride, dapagliflozin as monotherapy for T2DM is a more cost- effective treatment for T2DM patients on monotherapy in China. The weight control has been identi- fied as the major contributor for the higher cost-effectiveness of dapagliflozin.	40	0.05	health provider	Cardiff T2DM model
Men et al.2020	Empagliflozin in Type 2 Diabetes Mellitus Patients with High Cardiovascular Risk: A Model-Based Cost-Utility Analysis in China	Peng Men1,2 Tianbi Liu1,3 Suodi Zhai1,2	2021	Diabetes, Metabolic Syndrome and Obesity: Targets and Therapy	Department of Pharmacy, Peking University Third Hospital, Beijing, People’s Republic of China; 2Institute for Drug Evaluation, Peking University Health Science Center, Beijing, People’s Republic of China;	Department of Pharmacy, Peking University Third Hospital, Beijing, People’s Republic of China; 2Institute for Drug Evaluation, Peking University Health Science Center, Beijing, People’s Republic of China;	adult patients with T2DM at high cardiovascular risk	empagliflozin plus BASC	BASC	Numbers and rates of diabetes-related events, life-years (LYs), quality-adjusted life-years (QALYs), costs (¥ 2019) as well as incremental cost-utility ratios (ICURs)	CEA+CUA	Boehringer Ingelheim (China) Investment Co., Ltd.	no	This is the first cost-utility analysis regarding the use of empagliflozin in patients with T2DM in China, the world’s most affected country by the T2DM pandemic. The economic evaluation suggests that empagliflozin added to BASC was estimated to be a highly value-for-money option for the treatment of adult patients with T2DM at high cardiovascular risk in the Chinese healthcare setting.	lifetime	0.035	healthcare system	A Microsoft Excel-based patient-level simulation model
