# Supplementary material for: A systematic review on reporting quality of economic evaluations for negotiated glucose-lowering drugs in China national reimbursement drug list
Source: BMC Health Serv Res. 2024 May 1;24:562. doi: 10.1186/s12913-024-11001-3 (PMC11064232; doi:10.1186/s12913-024-11001-3)
Supplement: Supplementary file 4 — Supplementary Material 4. [file 12913_2024_11001_MOESM4_ESM.xlsx]

## Sheet: Sheet1
Section/item	No.	Recommendation	TAO et al.2021	WANG et al.2020	Shi et al.2016	Jiang et al.2013	Hu et al.2014	Gu et al.2017	Zhang et al.2016	Deng et al.2015	Meng et al.2016	Xiao et al.2018	Ma et al. 2019	Gu et al.2020	Gao et al.2012	Men et al.2019	Men et al.2020	Xiong et al.2020	Ye et al.2020	Cai et al.2019	Hu et al.2020	Gu et al.2016	Hou et al.2019	Nian et al.2020	Shao et al.2017	Men et al.2020
Title and abstract			1	2	3	4	5	6	7	8	9	10	11	12	13	14	15	16	17	18	19	20	21	22	23	24
Title	1	Identify the study as an economic evaluation, or use more specific terms such as “cost-effectiveness aNAlysis”, and describe the interventions compared.	1	1	0.5	0.5	1	1	1	1	1	0.5	1	0.5	1	1	1	1	1	1	1	1	1	1	1	1
Abstract	2	Provide a structured summary of objectives, perspective, setting, methods (including study design and inputs), results (including base case and uncertainty aNAlyses), and conclusions.	1	1	0.5	0.5	0.5	1	0.5	1	0.5	0.5	0.5	1	1	0.5	0.5	0.5	0.5	0.5	1	1	1	0.5	1	1
Introduction
Background and objectives	3	Provide an explicit statement of the broader context for the study. Present the study question and its relevance for health policy or practice decisions.	1	1	1	1	1	1	1	0.5	1	0.5	0.5	1	1	1	1	1	1	0.5	0.5	0.5	0.5	0.5	0.5	0.5
Methods
Target population and subgroups	4	Describe characteristics of the base- case population and subgroups aNAlyzed including why they were chosen.	1	1	1	1	1	1	1	1	1	1	0.5	1	0.5	1	1	0.5	1	1	1	1	1	1	1	1
Setting and location	5	State relevant aspects of the system(s) in which the decision(s) need(s) to be made.	1	1	1	1	1	1	1	1	1	1	1	1	1	1	1	1	1	1	1	1	1	1	1	1
Study perspective	6	Describe the perspective of the study and relate this to the costs being evaluated	1	1	0	0	1	1	1	1	0	1	1	1	1	1	1	1	1	1	1	1	1	1	1	1
Comparators	7	Describe the interventions or strategies being compared and state why they were chosen	0.5	1	0.5	0.5	0.5	1	1	1	0.5	1	1	1	0.5	1	1	0.5	1	1	1	1	1	1	1	1
Time horizon	8	State the time horizon(s) over which costs and consequences are being evaluated and say why appropriate.	0.5	0.5	0	0	1	0.5	0.5	0.5	0.5	0.5	1	1	1	1	1	0.5	1	1	0.5	0.5	1	1	1	1
Discount rate	9	Report the choice of discount rate(s) used for costs and outcomes and say why appropriate.	1	0.5	0	0	0	1	1	1	0	0.5	1	0.5	1	0.5	0.5	0.5	0.5	0.5	1	1	1	1	1	0.5
Choice of health outcomes	10	Describe what outcomes were used as the measure(s) of benefit in the evaluation and their relevance for the type of aNAlysis performed.	1	1	1	1	1	1	1	1	1	1	1	1	1	1	1	1	1	1	1	1	1	1	1	1
Measurement of effectiveness	11
Single study-based estimates	11a	Describe fully the design features of the single effectiveness study and why the single study was a sufficient source of clinical effectiveness data.	NA	NA	0.5	1	1	NA	1	NA	1	0.5	1	1	1	NA	NA	0.5	1	NA	NA	NA	1	NA	NA	0.5
Synthesis-based estimates	11b	Describe fully the methods used for identification of included studies and synthesis of clinical effectiveness data.	0.5	0.5	NA	NA	NA	1	NA	1	NA	NA	NA	NA	NA	1	1	NA	NA	1	1	1	NA	1	1	NA
Measurement and valuation of preference-based outcomes	12	If applicable, describe the population and methods used to elicit preferences for outcomes.	1	1	NA	NA	NA	1	0	1	NA	1	1	1	1	1	1	1	1	1	1	1	1	1	1	1
Estimating resources and costs	13
Single study-based economic evaluation	13a	Describe approaches used to estimate resource use associated with the alterNAtive interventions. Describe primary or secondary research methods for valuing each resource item in terms of its unit cost. Describe any adjustments made to approximate to opportunity costs.	NA	NA	0.5	1	0.5	NA	NA	NA	0.5	NA	NA	NA	NA	NA	NA	NA	NA	NA	NA	NA	NA	NA	NA	NA
Model-based economic evaluation	13b	Describe approaches and data sources used to estimate resource use associated with model health states. Describe primary or secondary research methods for valuing each resource item in terms of its unit cost. Describe any adjustments made to approximate to opportunity costs.	0.5	1	NA	NA	NA	0.5	0.5	1	NA	0.5	0.5	1	1	1	0.5	1	0.5	1	0.5	1	1	0.5	1	0.5
Currency, price date, and conversion	14	Report the dates of the estimated resource quantities and unit costs. Describe methods for adjusting estimated unit costs to the year of reported costs if necessary. Describe methods for converting costs into a common currency base and the exchange rate.	1	1	0.5	0.5	1	1	1	1	0	0.5	0.5	1	0.5	0.5	0.5	0	0.5	0.5	1	1	0.5	1	1	0.5
Choice of model	15	Describe and give reasons for the specific type of decision-aNAlytical model used. Providing a figure to show model structure is strongly recommended.	1	1	NA	NA	NA	1	1	1	NA	1	0.5	1	1	1	1	0.5	1	1	0.5	1	1	1	1	1
Assumptions	16	Describe all structural or other assumptions underpinning the decision-aNAlytical model.	1	1	NA	NA	NA	1	1	1	NA	1	1	1	1	1	1	1	1	1	1	1	1	1	1	1
ANAlytical methods	17	Describe all aNAlytical methods supporting the evaluation. This could include methods for dealing with skewed, missing, or censored data; extrapolation methods; methods for pooling data; approaches to validate or make adjustments (such as half-cycle corrections) to a model; and methods for handling population heterogeneity and uncertainty.	0.5	0.5	0.5	0.5	0.5	1	1	1	0.5	0.5	1	1	0.5	1	1	1	1	0.5	1	1	1	0.5	1	0.5
Results
Study parameters	18	Report the values, ranges, references, and, if used, probability distributions for all parameters. Report reasons or sources for distributions used to represent uncertainty where appropriate. Providing a table to show the input values is strongly recommended.	0.5	0.5	0.5	0.5	0.5	1	0.5	1	0.5	0.5	1	1	1	0.5	0.5	1	0.5	1	1	0.5	1	1	0.5	0.5
Incremental costs and outcomes	19	For each intervention, report mean values for the main categories of estimated costs and outcomes of interest, as well as mean differences between the comparator groups. If applicable, report incremental cost- effectiveness ratios.	1	1	0.5	0.5	0.5	1	1	1	0.5	1	1	1	1	1	1	1	1	1	1	1	1	1	1	1
Characterizing uncertainty	20
Single study-based economic evaluation	20a	Describe the effects of sampling uncertainty for the estimated incremental cost and incremental effectiveness parameters, together with the impact of methodological assumptions (such as discount rate, study perspective).	NA	NA	0	0	0	NA	NA	NA	0.5	NA	NA	NA	NA	NA	NA	NA	NA	NA	NA	NA	NA	NA	NA	NA
Model-based economic evaluation	20b	Describe the effects on the results of uncertainty for all input parameters, and uncertainty related to the structure of the model and assumptions.	0.5	0.5	NA	NA	NA	1	0.5	1	NA	1	1	1	1	1	1	1	1	1	1	1	1	1	1	1
Characterizing heterogeneity	21	If applicable, report differences in costs, outcomes, or cost- effectiveness that can be explained by variations between subgroups of patients with different baseline characteristics or other observed variability in effects that are not reducible by more information.	0	0	1	0	0	0	0	0	0	0	0	0	0	0	0	0	0	0	0	0	0	0	0	0
Discussion
Study findings, limitations, generalizability, and current knowledge	22	Summarize key study findings and describe how they support the conclusions reached. Discuss limitations and the generalizability of the findings and how the findings fit with current knowledge.	0.5	0.5	0.5	0.5	0.5	0.5	1	1	1	0.5	0.5	1	1	1	0.5	0.5	1	1	1	1	0.5	1	0.5	1
Other
Source of funding	23	Describe how the study was funded and the role of the funder in the identification, design, conduct, and reporting of the aNAlysis. Describe other non-monetary sources of support.	0	0	0	0	0	0.5	1	1	1	0	0	1	0	1	0.5	1	1	1	1	1	1	1	1	0.5
Conflicts of interest	24	Describe any potential for conflict of interest of study contributors in accordance with jourNAl policy. In the absence of a jourNAl policy, we recommend authors comply with InterNAtioNAl Committee of Medical JourNAl Editors recommendations.	0	0	0	0	0	1	1	1	0	0	0	1	1	1	1	0	0	1	1	1	1	1	1	1
